# Supplementary material for: The PERK/ATF4 pathway is required for metabolic reprogramming and progressive lung fibrosis
Source: JCI Insight. 2025 Apr 10;10(10):e189330. doi: 10.1172/jci.insight.189330 (PMC12128959; doi:10.1172/jci.insight.189330)
Supplement: Supporting data values [file jciinsight-10-189330-s021.xlsx]

## Sheet: Figure 1
Figure 1
B	NL	Asbestosis		C	NL	Asbestosis		D	NL	Asbestosis
	1.72938	6.71413			1.70447	3.14734			9.70567	3.66055
	1.33497	6.86662			2.10254	13.5499			12.2456	3.10497
	1.7022	7.64033			2.16195	13.1971			6.25952	3.01971
	1.51526	3.88117			2.12995	18.7664			11.2932	4.07114
F	MMVF	Asbestos		G	MMVF	Asbestos		H	MMVF	Asbestos
	0.913879	1.45094			1.15085	2.35352			0.978395	0.797358
	1.02025	1.98348			0.981066	1.57097			1.04199	0.786328
	1.06588	2.78227			0.86808	1.61733			0.979617	0.745814
J	Control	Asbestos	TUN	THP	PBA		K	Control	Asbestos	TUN	THP	PBA
	1	2.35448	2.55676	2.16534	1.2471			1	2.55936	1.97215	3.1719	0.679412
	1.1	3.20477	2.65227	2.28121	0.933886			1.1	3.20785	2.16812	3.04164	1.44556
	0.9	2.05067	1.85642	1.77262	1.21661			0.9	2.39337	2.22486	2.0727	0.954351
M	Control	Asbestos
	1	28.7634
	1.34234	27.9369
	0.703651	25.8359
	0.54955	24.2707
	0.500711	30.6667
	0.900427	21.1024

## Sheet: Figure 2
Figure 2
C	Control	Asbestose	PERK null	PERK null asbestos
	24.0946	69.3086	26.3771	20.526
	23.8568	44.9521	27.1538	26.3901
	13.7897	42.0007	18.0323	17.3607
	22.7166	62.7244	17.0877	22.922
	27.4329	57.099	15.013	22.9283
	28.0496	59.8222		26.2785
	24.6459	54.2764
E	Control	Asbestos		G	Control	Asbestos
	0.195212	0.84551			0	0.690279
	0.237441	0.892392			7.11238e-06	0.962692
	0.381344	1.09766			6.08519e-07	0.777206
	0.358915	1.05994
	0.208273	1.01464
	0.23733	1.31724

## Sheet: Figure 3
Figure 3
B	MMVF RAMs	10 days RAMs	15 days RAMs	21 days RAMs	MMVF MDMs	10 days MDMs	15 days MDMs	21 days MDMs
	0.00220098	0.008887	0.6713	0.837823	0.00218591	0.141135	0.983445	1.28284
	0.00229167	0.006513	0.691651	0.795708	0.00274912	0.124359	0.96984	1.2608
	0.00337346	0.007517	0.703528	0.746954	0.00322009	0.157195	0.98603	1.11564
	0.00262016	0.002843	0.657516	0.875808	0.00304626	0.206787	1.00482	1.22557
	0.00365882	0.000484	0.639213	0.746263	0.00312581	0.110339	1.02058	1.25332
	0.00309681	0.000403	0.75383	0.737606	0.00242148	0.09638	0.937504	1.24374
	0.00205079	0.005683	0.642616	0.749937	0.00318484	0.065609	0.929871	1.21065
C	0 day con	21 days con	0 day asb	5 days	10 days	15 days	21 days
	0.563438	4.18326	1.82706	4.46394	15.8511	20.9998	29.7562
	1.86217	5.19857	1.63566	4.28586	16.3891	15.5317	25.2164
	2.01265	3.43968	1.82655	4.55431	15.8586	20.1931	29.5389
		4.50975		5.59133	12.4805	17.9796	32.7862
		4.79888		5.42796	9.02385	14.6481	30.1398
		3.98229		6.4553	12.4849	20.4688
E	MDM - WT+MMVF	MDM - WT+Asb	MDM - KO+MMVF	MDM - KO+Asb		F	RAM - WT+MMVF	RAM - WT+Asb	RAM - KO+MMVF	RAM - KO+Asb
	6.1721	327.62	3.33333	1.32499			160.876	66.8612	198.611	196.825
	6.89895	251.142	1.22122	1.04689			249.001	113.014	203.662	209.582
	8.90671	138.865	3.8486	1.45264			165.81	77.234	222.127	174.4
	3.32969	354.154	3.89442	0.889968			192.56	114.243	172.908	140.869
		283.58	2.15975	4.19661				110.181	147.747	165.773
		238.416	2.14351	1.81433				116.741	162.403	192.275
G	Perkfl/fl+ MMVF - RAM	Perkfl/fl+ Asb - RAM	Perk-/-Cx3cr1 + MMVF - RAM	Perk-/-Cx3cr1 + AsbF - RAM			Perkfl/fl+ MMVF - MDM	Perkfl/fl+ Asb - MDM	Perk-/-Cx3cr1 + MMVF- MDM	Perk-/-Cx3cr1 + Asb - MDM
	1	2.05	1.08	1.5			0.88	3.69	0.19	0.06
	0.74	2.39	0.97	1.17			1.06	3.1	0.11	0.08
	1.12	1.82	1.56	0.94			0.95	4.75	0.14	0.15
H	WT + MMVF	WT + Asb	KO + MMVF	KO + Asb
	13.1144	53.2331	26.6773	16.2499
	29.579	58.0505	17.3424	25.8023
	22.2651	40.1955	25.8063	11.6571
	27.0371	48.4245	29.0911	6.23562
	27.0891	47.4902	20.3104	27.2611
	27.7022	45.7939	18.6046	15.6402

## Sheet: Figure 4
Figure 4
A	NL	Asbestosis		B		Citrate	Oxaloacetate	α-Ketoglutarate	Pyruvate	Isocitrate		C	Normal	Asbestosis		E	Normal	Asbestosis
	40.4819	220.218			NL	0.833333	0.666667	1	1	1			0.801469	1.04148			1.39767	16.3397
	68.87	200.774			Asbestosis	1.6929	3.72348	4.2701	6.59751	9.39394			0.774204	1.0714			2.68441	13.9173
	56.8217	114.984											0.667259	1.10262			2.58824	17.5468
	34.3366	185.046											0.668445	1.009			3.84738	10.5341
	87.2514	120.1
F	MMVF	21	56	84		G	MMVF	21	56	84
	0.000157969	0.00045348	0.00163115	0.00347153			7.0527	33.5207	68.5602	52.5549
	0.00024429	0.00045348	0.00163115	0.0027682			8.59553	36.2115	49.1196	75.2041
	0.000499832*	0.00045348	0.00163115	0.00272818			5.25011	37.232	40.4834	49.2588
		0.000657011	0.00172819	0.00186785			4.83857	33.3557	41.7736	47.8995
							4.76845	36.3692	34.2627	52.1521
H	CON	ASB	NULL	NULL ASB		I	Perkfl/fl+ MMVF - RAM	Perkfl/fl+ Asb - RAM	Perk-/-Cx3cr1 + MMVF - RAM	Perk-/-Cx3cr1 + AsbF - RAM			Perkfl/fl+ MMVF - MDM	Perkfl/fl+ Asb - MDM	Perk-/-Cx3cr1 + MMVF- MDM	Perk-/-Cx3cr1 + Asb - MDM
	0.990061	2.37801	1.43074	1.49829			1	0.7	0.76	1.14			0.67	4.99	0.1	0.2
	1.10233	1.98778	1.37717	1.64149			0.92	1.18	0.7	0.89			0.69	3.92	0.25	0.16
	1.06013	3.14368	1.0068	1.68018			0.84	0.82	0.98	1.08			0.44	4.33	0.03	0.09
	0.847483	2.15596	1.27367	1.21752
J	Time	Control															Asbestos															PERK Null															PERK null asbestos
	1	0.583448	0.981818	0.518534	0.68867	0.760835	0.751274	0.717883	0.694956	1.23877	0.655997	0.875935	0.434523	1.20537	1.04319	1.05513	1.50199	1.64202	1.07119	4.10645	2.14148	2.95673	3.04079	2.65533	2.30869	1.3538	2.57624	2.93547	2.84621	1.61706	1.76236	0.119131	0.212752	0.462226	0.039475	0.486634	0.159246	0.320972	0.416591	0.195119	0.489794	0.308159	0.16173	0.189346	0.29723	0.597331	0.822703	0.822772	0.885571
	8	0.418518	0.965272	0.495655	0.564724	0.628714	0.535143	0.743978	0.58356	1.05491	0.611406	0.691124	0.462515	0.915725	0.908667	0.949875	1.17152	1.43766	0.81283	3.40078	1.62702	2.51432	2.6712	2.58788	2.102	1.09537	2.05761	2.53005	2.48406	1.54634	1.32791	0.0544351	0.216852	0.331597	0.0341214	0.341599	0.137368	0.275393	0.251733	0.0950218	0.388805	0.153125	0.128033	0.123374	0.139778	0.341892	0.734075	0.131062	0.711764
	14	0.483323	0.881007	0.474431	0.557159	0.584098	0.630363	0.660454	0.55358	1.05801	0.564939	0.714516	0.508933	0.979911	0.826687	0.923765	1.09714	1.36407	0.797959	3.35721	1.70076	2.46845	2.64747	2.39711	1.76274	1.18726	2.05168	2.4819	2.51449	1.29667	1.54474	0.0259578	0.114312	0.322317	0.0909817	0.315039	0.0827583	0.224162	0.279631	0.125023	0.380372	0.244365	0.122438	0.172266	0.19373	0.453915	0.649494	0.19583	0.672081
	21	-0.0479789	0.36662	0.252669	0.18472	0.213582	0.213195	0.247731	0.269757	0.409502	0.321291	0.309695	0.0456792	0.313629	0.282253	0.274665	0.422162	0.795752	-0.0507762	1.80247	0.736568	1.12652	1.23431	0.925546	0.873375	0.545065	0.964509	1.07852	1.179	0.651483	0.564884	-0.118155	0.0164065	0.186501	-0.0692418	0.073824	-0.00130752	0.015742	0.00517135	0.00442936	0.225871	0.0443475	0.0807248	0.0364942	0.133013	0.361945	0.162953	0.0827989	0.346225
	27	-0.0783151	0.441202	0.20716	0.129353	0.263435	0.187964	0.2459	0.254055	0.476637	0.270639	0.307214	0.100214	0.374137	0.185059	0.276972	0.495488	0.757657	-0.0466246	1.53181	0.662106	1.26123	1.13031	0.940627	0.857905	0.474264	0.957374	1.14363	1.0241	0.606341	0.528906	-0.103876	-0.0180311	0.0907738	-0.0729472	0.0768	-0.0086215	0.0845942	-0.0407989	-0.0602271	0.187507	0.0835294	-0.0869939	-0.0113003	0.070115	0.400012	0.19394	0.100908	0.237696
	34	-0.0107668	0.459379	0.210618	0.213164	0.216853	0.084262	0.290409	0.303692	0.521443	0.238559	0.345255	0.0910915	0.436882	0.376584	0.250997	0.457475	0.779478	-0.023348	1.47572	0.724235	1.31532	1.24213	1.08995	1.02128	0.535048	0.998446	1.00425	1.23242	0.70952	0.655209	-0.154104	0.0337776	0.126355	0.0184268	0.0642048	0.0118466	0.0924765	0.0434177	-0.11814	0.25862	0.0634697	-0.104512	0.000719019	0.0813687	0.396041	0.240577	0.0231372	0.314605
	40	0.322428	0.751132	0.476832	0.542961	0.474464	0.82704	0.63159	0.524941	1.02651	0.609745	0.768904	0.422123	0.902519	0.908929	0.874284	1.61082	2.11695	1.80537	5.09766	2.25336	3.24804	3.94947	3.69872	2.6602	1.62827	3.05016	4.29998	4.05123	2.5851	2.77454	0.122865	0.341914	0.49564	0.346095	0.669748	0.339054	0.252256	0.27991	0.204778	0.446724	0.154956	0.312837	0.384313	0.298007	0.544573	0.717528	0.792281	0.865115
	47	0.304236	0.838167	0.502956	0.587723	0.591697	0.737218	0.608299	0.524409	1.06542	0.628663	0.766808	0.488597	0.939462	1.00888	0.984909	1.77843	2.11983	1.65865	5.12686	2.33332	3.59538	4.14041	3.82029	2.82281	1.79158	3.3326	4.82309	4.10268	2.52681	2.7771	0.132308	0.376466	0.509254	0.431384	0.775294	0.320288	0.284874	0.384259	0.292928	0.526504	0.236986	0.272097	0.373511	0.38367	0.576017	0.814125	0.902332	0.954829
	53	0.295333	0.807697	0.464816	0.560578	0.551225	0.664923	0.676774	0.574791	1.06113	0.615489	0.747505	0.452081	1.02654	0.98482	1.03484	1.79206	2.09756	1.70764	5.545	2.52499	3.77464	4.33694	3.84929	3.07519	1.8659	3.58163	5.10593	4.3743	2.70074	2.77067	0.145043	0.353882	0.437769	0.324478	0.792624	0.227779	0.33179	0.36372	0.215626	0.492085	0.173022	0.23387	0.341834	0.331585	0.585785	0.967093	0.833252	1.0262
	60	-0.213394	0.207225	0.273506	0.0350373	0.20359	0.268981	0.17176	0.139221	0.26718	0.18546	0.130868	-0.0601195	0.166533	0.114467	0.131749	0.516506	0.798939	0.241619	1.9035	0.90832	0.941727	1.13138	1.34526	0.863664	0.572319	1.10367	0.919449	0.881282	0.903873	0.5177	-0.043351	0.151288	0.187065	0.260819	0.117686	0.0164538	0.141054	0.131914	0.0149413	0.267451	-0.0595679	0.047129	0.466591	0.0880619	0.386159	0.148417	0.273338	0.251014
	66	-0.207871	0.179521	0.246748	0.0400304	0.118832	0.0902817	0.153348	0.195974	0.21934	0.175017	0.154863	-0.0689181	0.182581	0.0296582	0.192013	0.476905	0.490619	0.261023	1.81117	0.718363	1.0016	0.911877	1.42342	0.719215	0.614669	1.01281	1.06808	0.901944	0.863904	0.560618	-0.118321	0.0818406	0.164762	0.19214	0.157613	0.057875	0.21096	0.143061	-0.00654257	0.181003	-0.0255723	-0.032258	0.452125	0.00245898	0.423793	0.117028	0.147625	0.230928
	73	-0.172178	0.190058	0.276046	0.031722	0.108263	-0.0980625	0.136221	0.150105	0.2127	0.168893	0.086831	-0.0608157	0.253436	0.0175804	0.150727	0.525379	0.532735	0.256832	2.04812	0.891588	0.906904	0.902701	1.37009	0.839828	0.516469	0.996532	0.999601	1.00761	0.809793	0.436947	-0.0372085	0.0669804	0.225984	0.289338	0.0763588	0.0430963	0.132803	0.142365	-0.217156	0.189979	-0.0436598	-0.0915584	0.384192	0.087804	0.406482	0.0504362	0.1548	0.279606
[truncated: 12 more columns]

## Sheet: Figure 5
Figure 5
B	Normal	Asbestosis		C	Con	Asbestos	PerkWT	PerkWT+ Asbestos	PerkDN	PerkDN+ Asbestos		D	con	asb	perk wt	perk wt asb	perk dn	perk dn asb
	0.234644	1.27432			0.990966	1.86836	2.2021	2.93541	0.485124	0.373173			1	4.28	2.91	4.1	1.45	1.5
	0.0303362	1.1266			1.18855	1.96712	1.80928	2.77963	0.389491	0.257263			1.12	4.42	3.73	3.22	0.93	2.34
	0.214298	2.67233			0.820479	1.86159	2.14476	2.74282	0.275055	0.435956			1.12	4.05	3.01	4.32	1.09	2.39
E	con	asb	perk wt	perk wt asb	perk dn	perk dn asb		F	con	asb	perk wt	perk wt asb	perk dn	perk dn asb
	1	4.61	4.54	7.73	1.39	2.2			1	4.31	6.86	15.17	0.91	1.45
	0.83	4.54	3.62	5.64	1.16	2.13			1.24	6.53	8.41	10.75	0.92	1.57
	0.69	5.2	4.64	5	1.45	1.84			1.03	4.05	6.58	12.27	1.07	1.97
G	IgG	Control1	Asbestos1	Control2	Asbestos2		H	Normal	Asbestosis
	1	1.10256	1.29982	0.365561	2.06398			0.666915	0.867454
	1	0.86465	0.785044	0.630871	2.28918			0.680848	1.15624
	1	1.07975	0.757561	1.32152	1.54016			0.782008	0.877218
		0.0766406	0.923771	1.47509	1.94327			0.832886	1.37974
		0.856849	0.442121	0.805331	2.3071
		1.04066	1.49536	1.22549	2.21931
		1.22233	0.348524	0.779657	1.26507
		0.599125	1.12481	0.0407392	1.77425
		1.33931	1.15189	0.297947	2.23699
I	Control	Asbestos	ATF4siRNA	ATF4siRNA+asb	PERK WT	PERK WT+ asb	PERK WT+siATF4	PERK WT+siATF4+asb		K	Control	Asbestos	PERK WT	PERK WT+ asb	ATF4 mutant	ATF4 mutant+asb
	1.09787	1.79362	0.601138	0.877132	2.22587	2.58769	1.28531	1.54972			0.92535	1.69235	3.7107	4.97832	1.03102	1.14999
	1	1.80798	0.799054	1.03966	2.75021	3.43312	1.1439	1.26296			1.08314	1.6167	4.35706	4.721	1.15821	1.09649
	1.06973	1.62777	0.673684	0.870834	2.12034	3.12769	1.1772	1.17307			0.991513	1.82963	4.1217	4.51957	1.05815	1.1163
	0.912017	1.67603			1.87915	3.81936	1.11896	1.29808
L	CON	ASB	NULL	NULL ASB		M	Perkfl/fl+ MMVF - RAM	Perkfl/fl+ Asb - RAM	Perk-/-Cx3cr1 + MMVF - RAM	Perk-/-Cx3cr1 + AsbF - RAM			Perkfl/fl+ MMVF - MDM	Perkfl/fl+ Asb - MDM	Perk-/-Cx3cr1 + MMVF- MDM	Perk-/-Cx3cr1 + Asb - MDM
	0.846991	5.60566	0.898706	1.7885			1	0.87	0.78	0.99			0.97	3.39	0.14	0.21
	0.971453	3.2063	1.26538	0.621845			1.23	1.21	1.26	0.98			1.2	4.59	0.26	0.27
	1.37453	4.07089	0.666681	1.03999			1.01	0.98	1.01	1.3			1.03	3.39	0.16	0.1
	0.807028	4.9	0.533363	1.37628

## Sheet: Figure 6
Figure 6
D	MMVF	Asbestos	MMVF+GSK	Asbestos+GSK
	12.5558	28.3024	10.4792	14.6478
	19.4403	33.1892	12.7779	6.99174
	14.2198	33.7787	12.2958	14.8908
	15.1528	35.2731	16.6917	13.9763
	17.8349	41.7012		11.605
G	Control	Control+GSK	Bleomycin	Bleomycin+GSK
	12.5558	10.4792	35.0848	12.754
	19.4403	12.7779	42.4694	14.9537
	14.2198	12.2958	42.0501	12.5302
	15.1528	16.6917	41.5963	9.18467
	17.8349		46.6743

## Sheet: Figure 7
Figure 7
A	Time (minutes)	MMVF+BSA					MMVF +PAL_BSA					ASB + BSA					ASB+ PAL_BSA					MMVF+BSA +INHIBITOR					MMVF +PAL_BSA+INHIBITOR					ASB + BSA +INHIBITOR					ASB+ PAL_BSA+INHIBITOR
	1.30899	0.0975804	0.111856	0.148314	0.127721	0.0682706	0.150971	0.285957	0.418967	0.12308	0.152501	1.02655	1.00708	0.506666	0.694892	0.846708	2.09752	2.67669	1.97525	2.0562	1.88406	0.10986	0.0305648	-0.135453	0.0547001		0.0498682	0.0500559	0.0680591	0.117508		0.424258	-0.0243372	0.133853	0.193841	0.142899	0.290162	-0.215721	0.418406	0.173411	0.2095
	7.811	0.0341145	0.0531122	0.0590129	0.0545956	0.0138684	0.0966568	0.229136	0.333748	0.0557176	0.0935192	0.914511	0.902653	0.386958	0.604559	0.762566	1.92417	2.3813	1.76626	1.74677	1.61032	0.022836	-0.00849409	-0.198517	-0.0161427		-0.0140701	-0.0600055	-0.031783	0.0532049		0.309602	-0.116295	0.0218913	0.0631418	0.0246316	0.225528	-0.221492	0.341281	0.107715	0.107882
	14.3151	0.0289739	0.0424147	0.0295992	0.0307391	-0.014681	0.0418325	0.185388	0.322184	0.00585653	0.135214	0.95645	0.827305	0.366332	0.564558	0.760434	1.77707	2.20467	1.65244	1.60145	1.49204	-0.0146313	-0.0295922	-0.251266	-0.0608438		-0.0884123	-0.128069	-0.0440971	-0.0114843		0.290959	-0.20676	-0.0299335	0.0322054	-0.0353991	0.176741	-0.282605	0.301323	0.170106	0.0696076
	20.9278	0.0134674	0.00261308	-0.0152872	0.0205207	-0.0245381	0.124217	0.188131	0.460174	-0.0194986	0.0124548	0.33046	0.432213	0.140367	0.281442	0.495798	0.965708	1.21652	1.00237	0.985489	0.845583	-0.0403079	-0.03946	-0.28148	-0.077518		-0.0986165	-0.133511	-0.02944	-0.0469881		0.162944	-0.250349	-0.0919518	-0.0320265	-0.0555704	0.165206	-0.36385	0.225079	0.0585632	0.0726799
	27.4324	-0.014949	0.0136575	-0.0242521	0.0285294	-0.0471971	0.0545337	0.273896	0.343603	-0.0330451	-0.00877361	0.530977	0.519932	0.183728	0.281777	0.497206	0.932705	1.18321	0.970941	0.944491	0.782928	-0.050762	-0.0532787	-0.281726	-0.087737		-0.104432	-0.125866	-0.0168389	-0.0289436		0.164323	-0.242232	-0.0798599	0.0164691	-0.0681999	0.220314	-0.282436	0.319251	-0.000539495	0.00399501
	33.9372	-0.0238594	-0.000588576	-0.000181572	0.014689	-0.0327213	0.0622108	0.234795	0.300862	-0.0463243	-0.0165713	0.367154	0.552704	0.147823	0.299307	0.501886	0.959449	1.0313	0.960294	0.901376	0.679903	-0.0568762	-0.023909	-0.301419	-0.0785845		-0.102939	-0.121994	0.0441962	-0.0387446		0.157909	-0.253513	-0.0607841	-0.0169297	-0.0814743	0.209823	-0.301546	0.27535	0.00694115	-0.0546867
	40.5572	-0.00853038	-0.018729	-0.037876	-0.0185795	-0.0271062	0.00866731	0.209974	0.259271	-0.0292902	-0.00806008	0.629989	1.03205	0.429538	0.638778	0.845394	1.74138	1.97968	1.58852	1.52292	1.30668	-0.0404404	-0.0496681	-0.25162	-0.0169353		-0.107912	-0.112416	-0.00939724	-0.0360786		0.180879	-0.230609	-0.0126546	0.0499324	-0.0057482	0.133626	-0.295995	0.280938	0.027815	0.0533905
	47.0656	-0.0318931	0.0033529	-0.00871249	-0.00722272	0.00135824	0.0119602	0.179004	0.241602	-0.0362532	-0.0125807	0.712795	0.958937	0.366606	0.550839	0.749774	1.51266	1.59223	1.28244	1.23073	1.23006	-0.0629954	-0.0362366	0.326863	-0.0679114		-0.0545996	-0.136909	-0.0302218	-0.0514468		0.163635	-0.197117	0.016344	0.0607515	0.00853113	0.172903	-0.29115	0.300542	0.00859039	0.00570887
	53.5719	-0.0270584	-0.0206065	-0.00805861	-0.0303081	-0.0134252	-0.0105229	0.145036	0.242341	-0.0385388	-0.0192222	0.574816	0.859372	0.304507	0.473288	0.662462	1.32639	1.30209	1.10289	1.10367	1.03375	-0.038032	-0.0280338	-0.392543	-0.0580224		0.00724973	-0.124123	-0.0186166	-0.00948218		0.182302	-0.169482	-0.0113714	0.0396859	0.00379223	0.111389	-0.30021	0.274977	0.00419816	-0.0289671
	60.1903	0.00649716	0.00151061	-0.0159252	-0.00528649	-0.0103273	0.0263551	0.189976	0.251506	-0.0357613	0.00179513	0.153271	0.203764	0.0493793	0.126288	0.306342	0.404142	0.399268	0.355034	0.36391	0.338995	-0.00645987	-0.0249863	-0.244118	-0.0660441		-0.0414118	-0.0617236	-0.016469	0.0124354		0.156654	-0.278006	-0.0926947	-0.07318	-0.0550473	0.0796694	-0.364634	0.225657	-0.0283481	-0.0335274
	66.7067	-0.0316478	-0.00426338	0.0101931	0.00275193	0.00801031	0.0384015	0.168141	0.257707	-0.0507887	-0.00246302	0.260208	0.193856	0.0418422	0.128509	0.30037	0.397815	0.35873	0.281593	0.330051	0.24292	-0.0447663	-0.026536	0.164911	-0.0589385		-0.0421893	-0.0961028	-0.0137925	0.00521275		0.162289	-0.236676	-0.0261871	-0.0530889	-0.0355887	0.0774979	-0.344751	0.226649	-0.0196544	-0.0497478
	73.2206	-0.0117644	-0.0243852	-0.0225038	-0.0328484	-0.00525062	0.0349956	0.135915	0.226383	-0.0380025	-0.0155196	0.252783	0.232075	0.0462406	0.11048	0.288617	0.393297	0.383327	0.309645	0.288378	0.223395	-0.0317084	-0.0293943	-0.360276	-0.0377669		-0.0372746	-0.0463951	-0.0016764	-0.020594		0.129228	-0.277672	-0.0438079	-0.0543508	-0.0467759	0.0606732	-0.333897	0.190331	-0.011098	-0.0589135
B	CON	IN	ASB	ASB i			C	MMVF	MMVF+Inhibitor	Asbestos	Asbestos+Inhibitor
	0.962821	0.62883	4.71674	1.31019				1.0013	0.897092	4.9883	1.99026
	0.970274	0.686264	5.12723	1.18896				0.991437	0.907361	5.04203	1.29782
	1.0669	0.554855	4.90195	1.51525				1.00726	0.879054	4.41943	1.48588
D	Time (minutes)	CON+BSA					CON+PAL_BSA					BLEO+BSA					BLEO+PAL_BSA					CONF+BSA +INHIBITOR					CON+PAL_BSA+INHIBITOR					BLEO+BSA +INHIBITOR					BLEO+PAL_BSA +INHIBITOR
	1.30899	0.0975804	0.111856	0.148314	0.127721	0.0682706	0.150971	0.285957	0.418967	0.12308	0.152501	0.683347	1.32837	0.674595			2.2511	2.54313	0.913702			0.10986	0.0305648	-0.135453	0.0547001		0.0498682	0.0500559	0.0680591	0.117508		0.464904	0.156546	0.180269	0.16751		0.103005	0.260752	0.301175	0.301392
	7.811	0.0341145	0.0531122	0.0590129	0.0545956	0.0138684	0.0966568	0.229136	0.333748	0.0557176	0.0935192	0.586353	1.21024	0.603271			2.08586	2.28814	0.827181			0.022836	-0.00849409	-0.198517	-0.0161427		-0.0140701	-0.0600055	-0.031783	0.0532049		0.432118	0.138581	0.132755	0.170328		0.0342555	0.173211	0.214482	0.241499
	14.3151	0.0289739	0.0424147	0.0295992	0.0307391	-0.014681	0.0418325	0.185388	0.322184	0.00585653	0.135214	0.560678	1.18192	0.564568			1.92733	2.1357	0.805582			-0.0146313	-0.0295922	-0.251266	-0.0608438		-0.0884123	-0.128069	-0.0440971	-0.0114843		0.359719	0.0829581	0.125493	0.108999		0.0178849	0.16737	0.180599	0.220906
	20.9278	0.0134674	0.00261308	-0.0152872	0.0205207	-0.0245381	0.124217	0.188131	0.460174	-0.0194986	0.0124548	0.432793	0.914021	0.347014			1.13722	1.3075	0.602761			-0.0403079	-0.03946	-0.28148	-0.077518		-0.0986165	-0.133511	-0.02944	-0.0469881		0.264466	0.0199091	0.0553034	0.0509127		-0.0147535	0.196389	0.100847	0.134282
	27.4324	-0.014949	0.0136575	-0.0242521	0.0285294	-0.0471971	0.0545337	0.273896	0.343603	-0.0330451	-0.00877361	0.427837	0.897678	0.363889			1.03929	1.22778	0.566664			-0.050762	-0.0532787	-0.281726	-0.087737		-0.104432	-0.125866	-0.0168389	-0.0289436		0.271904	0.0233621	0.0316967	0.0174605		-0.0868055	0.123705	0.0857804	0.118072
	33.9372	-0.0238594	-0.000588576	-0.000181572	0.014689	-0.0327213	0.0622108	0.234795	0.300862	-0.0463243	-0.0165713	0.393867	0.893694	0.358664			0.992168	1.17642	0.561113			-0.0568762	-0.023909	-0.301419	-0.0785845		-0.102939	-0.121994	0.0441962	-0.0387446		0.261423	0.0303384	0.0231018	0.045603		-0.087386	0.0545902	0.130792	0.112769
	40.5572	-0.00853038	-0.018729	-0.037876	-0.0185795	-0.0271062	0.00866731	0.209974	0.259271	-0.0292902	-0.00806008	0.782566	1.65815	0.878983			2.33865	2.61681	0.995631			-0.0404404	-0.0496681	-0.25162	-0.0169353		-0.107912	-0.112416	-0.00939724	-0.0360786		0.470652	0.09525	0.204454	0.130457		0.116907	0.188477	0.178795	0.265138
	47.0656	-0.0318931	0.0033529	-0.00871249	-0.00722272	0.00135824	0.0119602	0.179004	0.241602	-0.0362532	-0.0125807	0.673403	1.43173	0.789533			2.0177	2.30734	0.804861			-0.0629954	-0.0362366	0.326863	-0.0679114		-0.0545996	-0.136909	-0.0302218	-0.0514468		0.447983	0.115895	0.172725	0.118284		0.0663515	0.239216	0.175875	0.239212
	53.5719	-0.0270584	-0.0206065	-0.00805861	-0.0303081	-0.0134252	-0.0105229	0.145036	0.242341	-0.0385388	-0.0192222	0.569309	1.21543	0.664391			1.68206	2.00177	0.749224			-0.038032	-0.0280338	-0.392543	-0.0580224		0.00724973	-0.124123	-0.0186166	-0.00948218		0.442563	0.0772105	0.122598	0.156683		0.0845836	0.145571	0.147592	0.22457
	60.1903	0.00649716	0.00151061	-0.0159252	-0.00528649	-0.0103273	0.0263551	0.189976	0.251506	-0.0357613	0.00179513	0.128796	0.262689	0.147104			0.35221	0.591167	0.248518			-0.00645987	-0.0249863	-0.244118	-0.0660441		-0.0414118	-0.0617236	-0.016469	0.0124354		0.153006	-0.036677	-0.00164845	0.0215179		-0.0516751	0.101854	0.054114	0.054945
	66.7067	-0.0316478	-0.00426338	0.0101931	0.00275193	0.00801031	0.0384015	0.168141	0.257707	-0.0507887	-0.00246302	0.173551	0.264457	0.136642			0.318694	0.487792	0.281046			-0.0447663	-0.026536	0.164911	-0.0589385		-0.0421893	-0.0961028	-0.0137925	0.00521275		0.13251	-0.0116256	0.0168757	0.0200274		-0.0872566	0.0242977	0.0172038	0.0443123
	73.2206	-0.0117644	-0.0243852	-0.0225038	-0.0328484	-0.00525062	0.0349956	0.135915	0.226383	-0.0380025	-0.0155196	0.149588	0.28314	0.120435			0.29863	0.500092	0.271324			-0.0317084	-0.0293943	-0.360276	-0.0377669		-0.0372746	-0.0463951	-0.0016764	-0.020594		0.158028	-0.0304665	0.000803294	-0.00286086		-0.154341	0.00811614	0.0278358	0.0190582
E	BLEO	BLEO I					F	Bleomycin	Bleomycin+Inhibitor
	6.35077	1.93077						5.39255	2.30618
	6.09158	1.94308						5.81063	1.62446
	6.19437	1.90556						6.44567	0.938637

## Sheet: Figure 8
A	Normal	Asbestosis		B	Normal	Asbestosis		C	Normal	Asbestosis		D	Normal	Asbestosis
	0.91	1.71			0.85	441.32			9.1	40.94			1.11	1.35
	0.72	1.78			0.49	588.99			1.69	11.84			1.24	1.09
	0.58	2			1.89	301.89			0.5	50.98			0.65	1.16
	1.55	4.63			1.84	461.23			1.21	40.99			0.87	1.6
	1.06	5.45			2.03	210.56			0.73	42.22			0.59	3.64
					1.82				0.57	77.47			0.98	4.07
					1.66
E	CON	ASB	NULL	NULL ASB		F	CON	ASB	NULL	NULL ASB		G	CON	ASB	NULL	NULL ASB
	0.75	3.95	1.55238	1.24			1.05848	6.6449	0.543386	1.70085			0.472823	3.92	0.274158	1.39853
	1.02	4.51	0.51	1.73197			1.34589	8.9886	1.10852	1.54402			1.3	6.93895	1.03281	1.52659
	1.44	3.28	0.75	1.93			0.721513	5.66572	1.07241	1.7334			0.83	5.24	0.761343	1.82274
	0.785259	3.51	0.81	1.52			0.874115	8.4477	0.860554	1.15714			1.4	5.62388	0.554432	2.10337
H	Perkfl/fl+ MMVF - RAM	Perkfl/fl+ Asb - RAM	Perk-/-Cx3cr1 + MMVF - RAM	Perk-/-Cx3cr1 + AsbF - RAM			Perkfl/fl+ MMVF - MDM	Perkfl/fl+ Asb - MDM	Perk-/-Cx3cr1 + MMVF- MDM	Perk-/-Cx3cr1 + Asb - MDM		I	Perkfl/fl+ MMVF - RAM	Perkfl/fl+ Asb - RAM	Perk-/-Cx3cr1 + MMVF - RAM	Perk-/-Cx3cr1 + AsbF - RAM			Perkfl/fl+ MMVF - MDM	Perkfl/fl+ Asb - MDM	Perk-/-Cx3cr1 + MMVF- MDM	Perk-/-Cx3cr1 + Asb - MDM
	1	1.07	1.17	1.36			1.07	2.57	0.37	0.17			1	1.32	1.05	1.02			0.92	4.51	0.1	0.06
	0.9	1.1	1.14	1.25			1.15	2.45	0.25	0.08			0.8	1.06	0.78	0.84			0.85	5.87	0.1	0.02
	1.2	0.75	0.95	1.24			0.79	2.3	0.32	0.19			0.89	1.22	1.29	1.09			1.43	5.19	0.02	0.13
J	MMVF+Vehicle	Asbestos+Vehicle	MMVF+GSK	Asbestos+GSK		K	MMVF+Vehicle	Asbestos+Vehicle	MMVF+GSK	Asbestos+GSK
	85.9	649.941	43.381	86.2398			77.4228	421.158	34.4768	41.7518
	17.7632	492.652	11.4146	67.1795			109.513	258.399	40.8286	75.8076
	160.261	381.34	-23.0126	136.77			65.939	193.526	26.5993	54.668
	139.292	250.285	-10.5517	82.8648			77.4071	171.639	8.70891	59.186
	68.5343	346.902		142.599			99.5172	215.726		57.2808

## Sheet: Supp Fig 2
B	Control	Asb	PERK-/-	PERK-/- asb		C	Flx RAM	Flx MDM	PERK KO RAM	PERK KO MDM		D		Perkfl/fl+ Asbestos - RAM	Perk-/-Lyz2-cre + Asbestos - RAM
	89.9738	348.39	45.6499	37.9912			10.4283	3.07788	23.8656	0.580092				1	0
	110.004	387.852	88.8949	64.9634			14.0043	5.14368	26.7059	1.47059				0.54	0
	117.973	359.057	87.1376	51.2171			8.32319	2.27359	8.63415	1.0517				0.61	0
	92.1658	387.535	67.5779	120.09					10.586	7.44123					0.43
	51.7039	393.376	86.593	192.051
	56.8363	315.041		33.9372
	51.4878	290.711
E	RAM - KO Chry + Vehicle	MDM - KO Chry + Vehicle	RAM KO - Chry + Clod	MDM KO - Chry + Clod
	114.638	16.7592	33.0857	38.017
	75.7271	8.48561	20.253	14.1357
	130.92	10.7946	14.161	22.6254
	148.248	16.4663	35.7574	25.3415
	67.3464	24.1239	41.7154	83.5661
F	RAM - WT+MMVF	RAM - WT+Asb	RAM - KO+MMVF	RAM - KO+Asb			G	MDM - WT+MMVF	MDM - WT+Asb	MDM - KO+MMVF	MDM - KO+Asb
	4439.43	8023.34	2083.33	2054.38				168.42	187.21	277.778	184.735
	2593.5	10045.7	2460.45	1608.64				95.8188	251.142	117.021	280.873
	3812.43	7021.28	1539.44	2682.38				237.883	148.227	106.361	200.364
	2005.84	5440.16	2291.51	1894.36				80.2334	122.404	111.092	114.424
		7224.96	2208.84	2161.33					119.212	220.884	167.578
		11509.7	1765.25	2298.15					172.646	226.96	146.874

## Sheet: Supp Fig 3
A	Con	Asbestos	PERK null	PERK null asbestos
	0.494605	1.08544	0.160073	0.667092
	0.561074	1.58422	0.274933	0.637482
	0.200786	1.54853	0.269656	0.585509
	0.511239	3.04954	0.0567577	0.517002
	0.3662	1.36177	0.593389	0.551776
	0.925103	2.34114	0.295957	0.537047
	0.495368	3.04677	0.119454	0.306733
	0.374835	2.32863	0.137545	0.787324
	0.81381	1.82037	0.421933	0.254814
	0.440853	1.1118	0.256745	0.438632
	0.682073	2.05363	0.198616	0.408722
	0.482938	3.30038	0.404396	0.256489
	0.649083	3.04362	0.00012126	0.22609
	0.891349	1.7753	0.210203	0.348478
	0.723557	2.33759	0.138092	0.333296
B	Time	Control					Asbestos					IRE1alpha					IRE1 alpha asb
	1	2.86278	3.02037	3.30482	3.15478	3.84635	6.40166	6.84786	7.79114	9.15226	6.62654	2.95847	3.0686	3.17363	3.85076	3.26276	4.0921	4.15243	3.80669	3.06173	3.3278
	8	2.68244	2.90536	3.1464	3.05476	3.66194	6.26935	6.70748	7.54337	8.95404	6.44851	2.91558	2.98219	3.02927	3.67183	3.11077	3.96758	3.996	3.67249	2.97095	3.20721
	14	2.60858	2.83192	3.06795	2.98686	3.5569	6.17055	6.59655	7.38563	8.84435	6.32054	2.88389	2.93065	2.9485	3.56614	3.01803	3.87265	3.88107	3.59435	2.90704	3.14823
	21	1.36789	1.38968	1.45651	1.3544	1.64631	3.28845	3.05152	3.15568	3.88201	2.82757	1.35454	1.47335	1.41995	1.64825	1.52359	1.71222	1.64671	1.45802	1.16295	1.24455
	27	1.26972	1.25439	1.3636	1.25535	1.51211	2.61757	2.76111	3.0101	3.50567	2.59676	1.26335	1.34114	1.33864	1.44025	1.33766	1.44652	1.50271	1.34569	1.09066	1.1534
	34	1.20423	1.18189	1.28933	1.19461	1.43655	2.49157	2.67083	2.89944	3.38728	2.43733	1.21365	1.27532	1.2738	1.37163	1.25984	1.38666	1.44038	1.29126	1.07089	1.11609
	40	3.18548	2.96324	3.75518	2.58431	4.36042	6.68858	8.76592	8.71558	7.71453	4.8767	3.02581	3.65697	3.0488	3.81336	3.17816	4.10001	5.06669	3.93259	2.52931	2.47158
	47	2.88842	3.0376	3.4684	2.85202	4.08361	6.95029	7.80367	8.37127	8.10672	4.84793	2.6778	3.22559	2.84984	4.08908	3.13681	4.09902	4.70506	3.43351	2.51107	2.18936
	53	2.50691	2.75881	3.07321	2.70341	3.65273	6.36626	6.81224	7.6467	7.49136	4.54454	2.32892	2.88127	2.55178	3.84017	2.85902	3.76365	4.17131	2.94073	2.27984	1.94292
	60	0.903684	0.858898	0.859	0.80214	1.01959	1.91675	2.03958	2.16945	2.44944	1.77464	0.880472	0.966874	0.876692	0.979789	1.01994	0.983176	1.02073	0.918251	0.73594	0.797454
	66	0.859664	0.816634	0.854811	0.778063	0.990843	1.79999	1.96107	2.10714	2.32269	1.6896	0.841845	0.922003	0.847566	0.943566	0.907467	0.947131	0.995148	0.890506	0.716977	0.740458
	73	0.827041	0.788065	0.816073	0.73801	0.944277	1.73427	1.84092	2.02946	2.30222	1.62447	0.80938	0.875563	0.812482	0.895565	0.855264	0.899679	0.966578	0.837482	0.69163	0.698018
C	Control	Asbestos	IREalpha WT	IRE1alpha asb
	2.35844	4.95431	2.97297	3.20033
	2.17517	3.25223	2.9145	4.10011
	2.93911	6.68612	2.75686	3.09511
	1.8463	5.41231	2.21541	1.83768
	3.41615	6.92501	2.45021	1.77356

[truncated: 4 more sheets: Supp Fig 4, Supp Fig 5, Supp Fig 6, Supp Fig 7]
